# Supplementary material for: Training tomorrow’s leaders in global health: impact of the Afya Bora Consortium Fellowship on the careers of its alumni
Source: BMC Med Educ. 2016 Sep 19;16:241. doi: 10.1186/s12909-016-0750-x (PMC5028919; doi:10.1186/s12909-016-0750-x)
Supplement: Additional file 1: — Afya Bora Alumni Impact Survey: Survey used in this assessment. (CSV 1 kb) [file 12909_2016_750_MOESM1_ESM.csv]

Question	Question Type	Answer Options
What was your position at work before Afya Bora?	Open
What is your current position at work?	Open
In your opinion, did your position change as a result of your participation in Afya Bora?	Binomial	Yes/No
If so, how did Afya Bora affect your position at work?	Open
How do you think Afya Bora impacted your work? 0-4 is a negative impact, 5 is neutral, 6-10 is a positive impact.	Likert Scale	0-10	0=Negatively impacted: My position at work is lower than it was before	10=Positively impacted: My position at work is higher than it was before
Do you think that Afya Bora impacted your actions or performance at work? Please provide specific examples.	Open
Have you lead or managed any improvements in your workplace?	Binomial	Yes/No
If so, can you describe them?	Open
Do you maintain any relationships with people you met through Afya Bora? Please check all that apply. Can be personal or professional.	Categorical	People in the Afya Bora consortium / Primary mentor / Attachment site mentor / Country mentor / Other Afya Bora fellows / Other
If so, how do you communicate with Afya Bora people? Please check all that apply.	Categorical	Email / Phone / In person / Facebook / Other
Do you have any publications as a result of your work through Afya Bora?	Binomial	Yes/No
If so, please provide the citation:	Open
Are you still working on any projects related to your work with Afya Bora? Please describe.	Open
Is there anything you would like Afya Bora to do to continue supporting your career? Please describe.	Open
